# Supplementary material for: An internal expectation guides Drosophila egg-laying decisions
Source: Sci Adv. 2022 Oct 28;8(43):eabn3852. doi: 10.1126/sciadv.abn3852 (PMC9616500; doi:10.1126/sciadv.abn3852)
Supplement: Supplementary file 2 — Tables S1 and S2 [file sciadv.abn3852_tables_s1_and_s2.zip]

Archive with 2 entries (2 files):
- sciadv.abn3852_table_s1.xlsx
- sciadv.abn3852_table_s2.xlsx
