# Supplementary material for: An internal expectation guides Drosophila egg-laying decisions
Source: Sci Adv. 2022 Oct 28;8(43):eabn3852. doi: 10.1126/sciadv.abn3852 (PMC9616500; doi:10.1126/sciadv.abn3852)
Supplement: Supplementary file 2 — Tables S1 and S2 [file sciadv.abn3852_tables_s1_and_s2.zip › sciadv.abn3852_table_s1.xlsx]

## Sheet: TableS1
Genotype; Condition	Number of flies	Total number of eggs	Eggs laid on 0 mM	Eggs laid on 200 mM	Eggs laid on 500 mM	Eggs laid on 0.8%	Eggs laid on 1.4%	Eggs laid on 0.8% + 200 mM	Eggs laid on 1.4% + 200 mM	Total hours of tracking
CS; 0 vs 200 vs 200	24	1197	961	236	NA	NA	NA	NA	NA	406
CS; 0 vs 200 vs 200 vs 200 vs 200	23	899	737	162	NA	NA	NA	NA	NA	377
CS; 0 vs 500 vs 200	74	2313	1813	446	54	NA	NA	NA	NA	1270
CS; 0 vs 500 vs 500 vs 500 vs 200	15	646	512	106	28	NA	NA	NA	NA	256
CS; 0 vs 500 vs 200 vs 500 vs 200	21	878	632	223	23	NA	NA	NA	NA	334
CS; 0 vs 200 circle chamber (4 mm)	23	979	836	143	NA	NA	NA	NA	NA	416
CS; 0 vs 200 circle chamber (2 mm)	23	920	740	180	NA	NA	NA	NA	NA	412
CS; 0 vs 200 circle chamber (2 mm w/ bounce)	17	675	413	262	NA	NA	NA	NA	NA	289
CS; 500 vs 0 vs 500	24	943	758	NA	185	NA	NA	NA	NA	418
CS; 0 vs 500 vs 500 mM	18	749	721	NA	28	NA	NA	NA	NA	305
CS; 500 vs 0 vs 200	63	1946	1127	668	151	NA	NA	NA	NA	1081
DL; 0 vs 200	24	767	582	185	NA	NA	NA	NA	NA	403
TUT; 0 vs 200	54	1185	723	462	NA	NA	NA	NA	NA	945
D. suzukii; 0 vs 200	29	220	85	135	NA	NA	NA	NA	NA	507
CS; 0.8% vs 1.4%	24	931	NA	NA	NA	743	188	NA	NA	322
CS; 0.8% + 200 vs 1.4% + 200	24	897	NA	NA	NA	NA	NA	655	242	358
CS; 0.8% vs 0.8%	18	832	NA	NA	NA	832	NA	NA	NA	264
CS; 1.4% vs 1.4%	18	795	NA	NA	NA	NA	795	NA	NA	263
DDC > Kir 18 °C; 0 vs 200	48	1031	967	64	NA	NA	NA	NA	NA	834
DDC > Kir 27 °C; 0 vs 200	20	762	700	62	NA	NA	NA	NA	NA	358
DDC > Kir 29/29.5 °C; 0 vs 200	24	540	411	129	NA	NA	NA	NA	NA	427
DDC > Kir 31 °C; 0 vs 200	41	533	158	375	NA	NA	NA	NA	NA	704
Dop1R1-; 0 vs 200	40	499	172	327	NA	NA	NA	NA	NA	589
Dop1R2attP; 0 vs 200	48	604	193	411	NA	NA	NA	NA	NA	707
Dop1R2-; 0 vs 200	28	325	144	181	NA	NA	NA	NA	NA	489
