# Supplementary material for: An internal expectation guides Drosophila egg-laying decisions
Source: Sci Adv. 2022 Oct 28;8(43):eabn3852. doi: 10.1126/sciadv.abn3852 (PMC9616500; doi:10.1126/sciadv.abn3852)
Supplement: Supplementary file 2 — Tables S1 and S2 [file sciadv.abn3852_tables_s1_and_s2.zip › sciadv.abn3852_table_s2.xlsx]

## Sheet: TableS2
Line #	Experiment / Control fraction on 0 mM	P-value	Experiment fraction on 0 mM	Control fraction on 0 mM	Experiment total flies	Control total flies	Experiment eggs per fly	Control eggs per fly	not in Fig. 7a	Genotype (all w-; tub gal80ts; UAS kir2.1 transgenes)	Source
1	0	0.166667	0	0.652632	24	24	0.333333	3.95833		R15A04 gal80; HL9 gal4	R15A04 gal80; HL9 gal4 was a gift from Wanhe Li, R15A04 gal80 from Lin, S. et al. Neural correlates of water reward in thirsty Drosophila. Nat Neurosci 17, 1536–1542 (2014).
2	0.259868	5.46372e-05	0.161184	0.620253	30	36	10.1333	8.77778		HL5 gal4	HL5 gal4 from Kong, E. C. et al. A Pair of Dopamine Neurons Target the D1-Like Dopamine Receptor DopR in the Central Complex to Promote Ethanol-Stimulated Locomotion in Drosophila. PLoS One 5, (2010).
3	0.299629	0.000141898	0.222727	0.743344	54	53	4.07407	17.717		HL9 gal4	HL9 gal4 from Claridge-Chang, A. et al. Writing memories with light-addressable reinforcement circuitry. Cell 139, 405–415 (2009).
4	0.38832	2.94258e-25	0.356968	0.919264	113	105	7.23894	18.6381		ddc gal4	ddc gal4 from BDSC #7009 from Li, H., Chaney, S., Forte, M. & Hirsh, J. Ectopic G-protein expression in dopamine and serotonin neurons blocks cocaine sensitization in Drosophila melanogaster. Current Biology 10, 211–214 (2000).
5	0.422095	0.000122351	0.267327	0.633333	36	36	5.61111	15		HL7 gal4	HL7 gal4 from Kong, E. C. et al. A Pair of Dopamine Neurons Target the D1-Like Dopamine Receptor DopR in the Central Complex to Promote Ethanol-Stimulated Locomotion in Drosophila. PLoS One 5, (2010).
6	0.426704	1.02931e-05	0.398104	0.932976	33	29	6.39394	12.8621	control	ddc gal4, fru FLP	fru FLP from Yu, J. Y., Kanai, M. I., Demir, E., Jefferis, G. S. X. E. & Dickson, B. J. Cellular Organization of the Neural Circuit that Drives Drosophila Courtship Behavior. Current Biology 20, 1602–1614 (2010).
7	0.458226	3.34555e-05	0.393939	0.859705	33	32	7	29.625		R60F07 gal4	R60F07 gal4 (and all other RXXXXX gal4 lines) from Jenett, A. et al. A GAL4-driver line resource for Drosophila neurobiology. Cell Rep 2, 991–1001 (2012).
8	0.480464	0.0159605	0.382114	0.795302	24	24	10.25	12.4167		HL9 gal4, R58E02 gal80	HL9 gal4, R58E02 gal80 was a gift from Wanhe Li, R58E02 gal80 from Liu, C. et al. A subset of dopamine neurons signals reward for odour memory in Drosophila. Nature 488, 512–516 (2012).
9	0.60234	3.83554e-07	0.48017	0.797175	62	59	11.3871	16.7966		tsh gal80; ddc gal4	tsh gal80 originally from Julie Simpson.
10	0.605841	0.000262686	0.568389	0.938182	11	11	29.9091	25	control	otd FLP; ddc gal4	otd FLP from Asahina, K. et al. Tachykinin-Expressing Neurons Control Male-Specific Aggressive Arousal in Drosophila. Cell 156, 221–235 (2014).
11	0.616799	3.53585e-12	0.334979	0.543094	153	182	7.94118	14.5989		trh gal4	trh gal4 from BDSC #38388 from Alekseyenko, O. V., Lee, C. & Kravitz, E. A. Targeted Manipulation of Serotonergic Neurotransmission Affects the Escalation of Aggression in Adult Male Drosophila melanogaster. PLOS ONE 5, e10806 (2010).
12	0.620879	0.151515	0.5	0.80531	12	12	1.66667	9.41667		R48B04 gal80; HL9 gal4	R48B04 gal80; HL9 gal4 was a gift from Wanhe Li, R48B04 gal80 from Huetteroth, W. et al. Sweet Taste and Nutrient Value Subdivide Rewarding Dopaminergic Neurons in Drosophila. Curr Biol 25, 751–758 (2015).
13	0.627525	0.0877333	0.431262	0.687243	107	111	4.96262	4.37838		Insite 273	Insite 273 from Gohl, D. M. et al. A versatile in vivo system for directed dissection of gene expression patterns. Nat Methods 8, 231–237 (2011).
14	0.640419	7.31846e-10	0.596285	0.931086	41	45	24.9512	29.6667		R61H03 gal4
15	0.686178	0.0542854	0.449635	0.655275	41	40	16.7073	16.825		R83H08 gal4
16	0.693072	0.0117312	0.467347	0.674312	41	42	11.9512	20.7619		F1 gal4	F1 gal4 from Liu, Q., Liu, S., Kodama, L., Driscoll, M. R. & Wu, M. N. Two Dopaminergic Neurons Signal to the Dorsal Fan-shaped Body to Promote Wakefulness in Drosophila. Curr Biol 22, 2114–2123 (2012).
17	0.697035	0.190854	0.437333	0.627419	39	38	19.2308	16.3158		R13B05 gal4
18	0.697774	0.000477284	0.558534	0.800452	102	95	21.9412	18.6211		R23G09 gal4
19	0.708478	1.62397e-07	0.54276	0.766093	110	110	10.7364	18.5		th gal80; ddc gal4	th gal80 form Sitaraman, D. et al. Serotonin is necessary for place memory in Drosophila. PNAS 105, 5579–5584 (2008).
20	0.74069	0.507555	0.6	0.810056	24	24	0.833333	7.45833		NP2758 gal4	NP2758 gal4 from Hayashi, S. et al. GETDB, a database compiling expression patterns and molecular locations of a collection of gal4 enhancer traps. genesis 34, 58–61 (2002).
21	0.748792	0.125592	0.5	0.667742	34	36	2.82353	8.61111		c346 gal4	c346 from Renn, S. C. P. et al. Genetic analysis of the Drosophila ellipsoid body neuropil: Organization and development of the central complex. Journal of Neurobiology 41, 189–207 (1999).
22	0.750878	0.705103	0.452381	0.602469	47	47	0.893617	8.61702		th gal4	th gal4 from BDSC #8848 from Friggi-Grelin, F. et al. Targeted gene expression in Drosophila dopaminergic cells using regulatory sequences from tyrosine hydroxylase. J Neurobiol 54, 618–627 (2003).
23	0.757922	0.180553	0.536091	0.707317	28	26	44.0357	26.8077		R34H05 gal4
24	0.783505	0.521314	0.443299	0.565789	30	18	3.23333	4.22222		G1 gal4	G1 gal4 from Liu, Q., Liu, S., Kodama, L., Driscoll, M. R. & Wu, M. N. Two Dopaminergic Neurons Signal to the Dorsal Fan-shaped Body to Promote Wakefulness in Drosophila. Curr Biol 22, 2114–2123 (2012).
25	0.787789	3.43468e-10	0.760346	0.965165	103	96	15.7184	27.5104		ddc gal4, R58E02 gal80	ddc gal4, R58E02 gal80 was a gift from Wanhe Li.
26	0.789418	0.00083684	0.58528	0.741408	47	48	18.2128	12.7292		D1 gal4	D1 gal4 from Liu, Q., Liu, S., Kodama, L., Driscoll, M. R. & Wu, M. N. Two Dopaminergic Neurons Signal to the Dorsal Fan-shaped Body to Promote Wakefulness in Drosophila. Curr Biol 22, 2114–2123 (2012).
27	0.790827	9.50812e-07	0.705545	0.892161	94	93	22.2553	27.0215		R73C07 gal4
28	0.792676	0.295807	0.7	0.883085	20	24	11.5	16.75		R53C07 gal4
29	0.812605	0.481323	0.55412	0.681905	35	34	17.6857	15.4412		R71F03 gal4
30	0.815436	0.51581	0.525988	0.645038	59	60	8.15254	8.73333		R20A02 gal4
31	0.833243	0.00111429	0.67793	0.813604	120	125	23.1833	21.288		tub FRT gal80 FRT; otd FLP; ddc gal4	tub FRT gal80 FRT from BDSC #38879 from Bohm, R. A. et al. A genetic mosaic approach for neural circuit mapping in Drosophila. Proc Natl Acad Sci U S A 107, 16378–16383 (2010).
32	0.836171	0.00028798	0.740369	0.885427	27	33	44.2222	30.1515		VT033008 gal4	VT033008 gal4 (and all other VTXXXXXX gal4 lines) from Kvon, E. Z. et al. Genome-scale functional characterization of Drosophila developmental enhancers in vivo. Nature 512, 91–95 (2014).
33	0.840172	0.180905	0.689335	0.82047	18	20	35.9444	29.8	control	otd FLP; R23G09 gal4
34	0.842876	8.02711e-05	0.637219	0.756006	137	138	27.927	19.3043		R51C07 gal4
35	0.849462	0.764342	0.677419	0.797468	12	12	10.3333	13.1667		R54D11 gal4
36	0.850764	2.31653e-05	0.669039	0.786398	132	79	6.38636	13.2152		NP7187 gal4
37	0.857527	0.304222	0.676183	0.788526	45	47	27.2444	18.9149		R48B04 gal4
38	0.872043	0.651032	0.704969	0.808411	30	30	10.7333	7.13333		R23E05 gal4
39	0.874273	0.852889	0.71134	0.813636	34	36	2.85294	6.11111		Insite 279 gal4
40	0.878205	0.394945	0.415152	0.472727	30	30	33	14.6667		C' gal4	C' gal4 from Liu, Q., Liu, S., Kodama, L., Driscoll, M. R. & Wu, M. N. Two Dopaminergic Neurons Signal to the Dorsal Fan-shaped Body to Promote Wakefulness in Drosophila. Curr Biol 22, 2114–2123 (2012).
41	0.883239	0.0755039	0.807097	0.913793	60	54	18.3167	4.2963		R46G08 gal4
42	0.89604	0.223567	0.753623	0.84106	12	11	23	13.7273		R38B06 gal4
43	0.908879	0.42127	0.769481	0.846626	24	26	12.8333	18.8077		NP0406 gal4
44	0.911078	7.06511e-07	0.550013	0.603695	365	350	21.1452	22.58		R74E08 gal4
45	0.916837	0.326243	0.724247	0.789941	12	12	52.5833	28.1667		R21C11 gal4
46	0.920801	0.320977	0.606928	0.65913	48	46	13.8333	12.5		5-htr1b gal4	5-htr1b gal4 from BDSC #27636 from Yuan, Q., Lin, F., Zheng, X. & Sehgal, A. Serotonin Modulates Circadian Entrainment in Drosophila. Neuron 47, 115–127 (2005).
47	0.925017	0.499488	0.386617	0.417957	48	30	5.60417	10.7667		trh gal4	trh gal4 was a gift from Karla Kuan.
48	0.930267	0.924099	0.737569	0.792857	57	53	19.0526	10.566		R19H09 gal4
49	0.932956	0.351221	0.663239	0.7109	30	27	12.9667	7.81481		MB gal80; kra gal4	MB gal80; kra gal4 from Krashes, M. J. et al. A neural circuit mechanism integrating motivational state with memory expression in Drosophila. Cell 139, 416–427 (2009).
50	0.934146	0.903739	0.776623	0.831373	36	36	21.3889	21.25		tub FRT gal80 FRT; otd FLP; R23G09 gal4
51	0.936259	1	0.775758	0.828571	21	22	7.85714	6.36364		ilp2 gal4	ilp2 gal4 from BDSC #37516 from Rulifson, E. J., Kim, S. K. & Nusse, R. Ablation of insulin-producing neurons in flies: growth and diabetic phenotypes. Science 296, 1118–1120 (2002).
52	0.95173	0.859827	0.761384	0.8	21	19	26.1429	21.0526		R33H11 gal4
53	0.952269	0.199539	0.725275	0.761628	37	37	36.8919	18.5946		R54A11 gal4
54	0.953795	0.0021645	0.953795	1	6	6	50.5	49.6667		R70B09 gal4
55	0.95895	0.0207246	0.825843	0.861195	67	61	21.2537	27.1639		th gal80; ddc gal4, R58E02 gal80
56	0.959488	0.683569	0.725962	0.756614	45	48	23.1111	11.8125		R14C08 gal4
57	0.960198	0.348032	0.830601	0.865031	27	27	13.5556	12.0741		R65H10 gal4
58	0.962316	0.825191	0.751696	0.781132	24	24	30.7083	11.0417		R70B03 gal4
59	0.963168	0.966116	0.626016	0.649955	57	54	30.2105	20.6852		R30A10 gal4
60	0.963383	0.0706872	0.900256	0.934473	31	35	25.2258	20.0571		c316 gal4	c316 gal4 from Waddell, S., Armstrong, J. D., Kitamoto, T., Kaiser, K. & Quinn, W. G. The amnesiac Gene Product Is Expressed in Two Neurons in the Drosophila Brain that Are Critical for Memory. Cell 103, 805–813 (2000).
61	0.967654	0.315476	0.806378	0.833333	24	20	18.2917	11.7		R84C10 gal4
62	0.971363	0.886461	0.730496	0.752033	30	25	32.9	19.68		R67A11 gal4
63	0.974125	0.509325	0.761322	0.781544	24	23	34.0417	23.087		VT043090 gal4
64	0.980278	0.770264	0.574074	0.585624	36	25	18	18.92		R11F06 gal4
65	0.986409	0.383071	0.819163	0.83045	36	42	20.5833	13.7619		tub FRT gal80 FRT; ddc gal4, fru FLP
66	0.986978	0.515552	0.778462	0.788732	17	24	19.1176	8.875		R49E06 gal4
67	0.987047	0.811581	0.803706	0.814253	48	47	35.9792	28.0638		R12D12 gal4
68	0.991066	0.0330079	0.833102	0.840611	88	92	8.17045	9.95652		R43G11 gal4
69	0.991157	0.812242	0.759887	0.766667	18	18	19.6667	15		ilp3	ilp3 gal4 from BDSC #52660 from Colombani, J. et al. A Nutrient Sensor Mechanism Controls Drosophila Growth. Cell 114, 739–749 (2003).
70	0.993403	0.811543	0.829181	0.834688	17	24	33.0588	15.375		mip	mip gal4 from BDSC #51983 from Asahina, K. et al. Tachykinin-Expressing Neurons Control Male-Specific Aggressive Arousal in Drosophila. Cell 156, 221–235 (2014).
71	0.994916	0.864211	0.877238	0.88172	18	18	21.7222	20.6667	control	tub FRT gal80 FRT; ddc gal4
72	0.996067	0.851359	0.872745	0.87619	28	30	37.6071	21		R77E12 gal4
73	0.999755	0.856616	0.835616	0.835821	17	18	30.0588	14.8889		R38G08 gal4
74	1.00364	0.263561	0.915916	0.912593	45	48	29.6	50.2917		R76F01 gal4
75	1.00462	0.468182	0.930435	0.926154	18	18	31.9444	18.0556		R83H12 gal4
76	1.01003	0.598997	0.754991	0.747492	24	24	45.9167	24.9167		R81E09 gal4
77	1.01712	0.0883615	0.61082	0.600536	66	66	8.68182	5.65152		R14D11 gal4
78	1.0219	0.939007	0.855107	0.836782	29	24	29.0345	18.125		R55D12 gal4
79	1.02614	0.971729	0.725806	0.707317	11	10	16.9091	16.4		tub gal80ts; UAS kir2.1 (parental control)	tub gal80ts; UAS kir2.1 (parental control) was a gift from Nilay Yapici. tub gal80ts was from BDSC #7019, McGuire, S. E., Le, P. T., Osborn, A. J., Matsumoto, K. & Davis, R. L. Spatiotemporal Rescue of Memory Dysfunction in Drosophila. Science 302, 1765–1768 (2003).
80	1.03226	0.489044	0.854286	0.827586	11	11	31.8182	21.0909		tk	tk gal4 from BDSC #51973 from Asahina, K. et al. Tachykinin-Expressing Neurons Control Male-Specific Aggressive Arousal in Drosophila. Cell 156, 221–235 (2014).
81	1.04818	0.663592	0.700232	0.668043	48	54	26.8958	22.4259		R71D09 gal4
82	1.05849	0.830022	0.792958	0.749141	36	36	19.7222	8.08333		R74A02 gal4
83	1.06101	0.0906308	0.733548	0.691371	53	51	29.2453	19.3137		tub FRT gal80 FRT; otd FLP; R74E08 gal4
84	1.06307	0.0641588	0.826016	0.777008	37	26	33.2432	27.7692	control	tub FRT gal80 FRT; R23G09 gal4
85	1.06387	1	0.863229	0.811404	12	9	37.1667	25.3333		R87C07 gal4
86	1.06423	0.217355	0.747805	0.702673	35	35	35.8	25.6571		R72G05 gal4
87	1.06786	0.524986	0.7475	0.7	80	73	15	10.411		R74F04 gal4
88	1.06855	0.972289	0.70377	0.658621	42	42	13.2619	6.90476		R14G08 gal4
89	1.07223	0.0238964	0.886905	0.82716	23	22	29.2174	7.36364		Insite 837 gal4
90	1.0723	0.493151	0.817797	0.762658	24	24	39.3333	13.1667		R54C12 gal4
91	1.08115	0.174706	0.734463	0.679333	68	68	23.4265	15.8676		R58E02 gal4
92	1.08299	0.0504437	0.940334	0.86828	27	32	31.037	23.25		VT006412 gal4
93	1.09184	0.414898	0.831442	0.761506	24	18	25.7083	13.2778		snpf gal4	snpf gal4 from BDSC #51991 from Asahina, K. et al. Tachykinin-Expressing Neurons Control Male-Specific Aggressive Arousal in Drosophila. Cell 156, 221–235 (2014).
94	1.09694	0.268857	0.639451	0.582943	47	39	32.5745	27.359		R36C06 gal4
95	1.10247	0.666667	1	0.907051	18	18	0.222222	17.3333		R70H09 gal4
96	1.1041	0.223836	0.598741	0.542289	34	32	37.3824	18.8438		R92D04 gal4
97	1.10483	0.226117	0.707317	0.640203	18	26	13.6667	22.7692		R22F02 gal4
98	1.10647	0.71676	0.731794	0.661376	30	30	18.7667	6.3		R16D06 gal4
99	1.10792	0.0146026	0.925926	0.835735	24	24	36	14.4583		R35B12 gal4
100	1.11027	0.71626	0.712766	0.641975	18	18	10.4444	13.5		NP5137 gal4
101	1.11674	0.147524	0.92735	0.830409	15	14	31.2	12.2143		astc gal4	astc gal4 from BDSC #52017 from Asahina, K. et al. Tachykinin-Expressing Neurons Control Male-Specific Aggressive Arousal in Drosophila. Cell 156, 221–235 (2014).
102	1.12914	0.459485	0.745324	0.660079	27	30	25.7407	8.43333		R82E06 gal4
103	1.13002	0.064747	0.850759	0.752874	47	46	25.234	18.913		R55C10 gal4
104	1.13198	0.540735	0.635179	0.561125	48	43	25.5833	19.0233	control	tub FRT gal80 FRT; R74E08 gal4
105	1.13267	0.423966	0.645729	0.570093	36	33	22.1111	6.48485		R26E03 gal4
106	1.14052	0.0445431	0.959554	0.841328	18	18	39.8333	15.0556		R13F02 gal4 (experimental flies at 25C instead of 31C due to lethality at 31C)
107	1.16038	0.654895	0.877778	0.756458	24	18	3.75	15.0556		tdc2 gal4	tdc2 gal4 from BDSC #9313 from Cole, S. H. et al. Two Functional but Noncomplementing Drosophila Tyrosine Decarboxylase Genes Distinct Roles for Neural Tyramine and Octopamine in Female Fertility. J. Biol. Chem. 280, 14948–14955 (2005).
108	1.17871	0.00493095	0.705329	0.598389	144	138	22.1528	18.8913		R19H06 gal4
109	1.18297	0.211233	0.783055	0.661939	36	36	21.6389	11.75		R28B05 gal4
110	1.18745	0.0940112	0.669844	0.564103	40	40	28.85	19.5		R64B08 gal4
111	1.19179	0.00966219	0.915477	0.768156	30	30	30.3667	11.9333		R37G02 gal4
112	1.1951	0.0313336	0.846014	0.707904	18	18	30.6667	16.1667		dh31 gal4	dh31 gal4 from BDSC #51988 from Asahina, K. et al. Tachykinin-Expressing Neurons Control Male-Specific Aggressive Arousal in Drosophila. Cell 156, 221–235 (2014).
113	1.21439	0.11843	0.780838	0.642991	39	39	21.4103	13.7179		empty gal4	empty gal4 from BDSC #68384 from Pfeiffer, B. D. et al. Tools for neuroanatomy and neurogenetics in Drosophila. PNAS 105, 9715–9720 (2008).
114	1.23287	0.00542095	0.850467	0.689829	40	38	29.425	26.1316		R82D10 gal4
115	1.27889	0.0724299	0.615482	0.481262	36	36	21.8889	14.0833		R45G05 gal4
116	1.28115	0.00526937	0.830904	0.648562	18	18	38.1111	17.3889		R15A04 gal4
117	1.29057	0.0964258	0.768274	0.5953	24	24	26.7917	15.9583		R39B09 gal4
118	1.30432	0.000369943	0.730012	0.559687	54	54	31.963	18.9259		R84G01 gal4
119	1.3912	0.00265813	0.893864	0.642512	24	30	25.125	13.8		R40F11 gal4
120	1.55422	0.666739	0.506024	0.325581	22	13	18.8636	16.5385		C1 gal4	C1 gal4 from Liu, Q., Liu, S., Kodama, L., Driscoll, M. R. & Wu, M. N. Two Dopaminergic Neurons Signal to the Dorsal Fan-shaped Body to Promote Wakefulness in Drosophila. Curr Biol 22, 2114–2123 (2012).
121	1.74128	0.0027138	0.779363	0.447581	30	29	30.3667	8.55172		R18H11 gal4
