# Supplementary material for: An internal expectation guides Drosophila egg-laying decisions
Source: Sci Adv. 2022 Oct 28;8(43):eabn3852. doi: 10.1126/sciadv.abn3852 (PMC9616500; doi:10.1126/sciadv.abn3852)
Supplement: Supplementary file 3 — Movies S1 to S3 [file sciadv.abn3852_movies_s1_to_s3.zip]

Archive with 3 entries (3 files):
- sciadv.abn3852_movie_s1.mp4
- sciadv.abn3852_movie_s2.mp4
- sciadv.abn3852_movie_s3.mp4
